# Supplementary material for: Predicting Dietary Impact on Multiple Sclerosis‐Related Symptoms With the Gut Microbiome: A Pilot Study Using Unsupervised Machine Learning
Source: Brain Behav. 2026 Apr 20;16(4):e71394. doi: 10.1002/brb3.71394 (PMC13093897; doi:10.1002/brb3.71394)
Supplement: Supplementary file 1 — Supplementary Table: brb371394‐sup‐0001‐tableS1.xlsx [file BRB3-16-e71394-s001.xlsx]

## Sheet: Sheet1
	Wahls (n=11)			Swank (n=12)
Age (mean, SD, in years)	43.55 ± 11.46			47.25 ± 10.32
BMI (mean, SD, in kg/m2)	29.34 ± 8.14			25.32 ± 6.27
MS in years	7.28 ± 5.35			13.82 ± 9.76
Sex	F = 10			F = 9
	M = 1			M = 3
Race	White		11	White		12
	Other		N/A	Other		N/A
Treatment	None		2	None		5
	Tecfidera (Dimethyl fumarat)		2	Ocrevus (Ocrelizumab)		2
	Tysabri (Natalizumab)		1	Tecfidera (Dimethyl fumarat		1
	Gilenya (Fingolimod)		1	Tysabri (Natalizumab)		1
	Rebif (Interferon beta-1a)		1	Gilenya (Fingolimod)		1
	Copaxone / Glatopa (Glatira)		1	Copaxone / Glatopa (Glatira		1
	Betaseron (Interferon beta-1a)		1	Ampyra (Dalfampridine)		1
	Avonex (Interferon beta-1a)		1
	Lemtrada (Alemtuzumab)		1
Per visit	Baseline (n=11)	12-weeks (n=11)	24-weeks (n=11)	Baseline (n=12)	12-weeks (n=12)	24-weeks (n=12)
BMI (mean, SD, in kg/m2)	31.37 ± 8.90	28.85 ± 7.94	27.79 ± 7.91	25.78 ± 5.97	25.05 ± 6.31	25.12 ± 7.09
p-value (Kruskal-Wallis)	0.383			0.751
