# Supplementary material for: Predicting Dietary Impact on Multiple Sclerosis‐Related Symptoms With the Gut Microbiome: A Pilot Study Using Unsupervised Machine Learning
Source: Brain Behav. 2026 Apr 20;16(4):e71394. doi: 10.1002/brb3.71394 (PMC13093897; doi:10.1002/brb3.71394)
Supplement: Supplementary file 2 — Supplementary Table: brb371394‐sup‐0001‐tableS2.xlsx [file BRB3-16-e71394-s002.xlsx]

## Sheet: matched_metadata
Sample	Fastq_number	Diet	Visit_Week	Visit	BMI	FSS	MFIS_total	MSQoL54_MCS	MSQol54_PCS	fastq_r1	fastq_r2	base_name
M35_V2	2	Wahls	Baseline	2	27.4359	7	80	3.563	8.3317	2_S2_L001_R1_001.fastq	2_S2_L001_R2_001.fastq	2_S2_L001
M35_V3	3	Wahls	12_weeks	3	26.9231	7	80	9.033	13.2617	3_S3_L001_R1_001.fastq	3_S3_L001_R2_001.fastq	3_S3_L001
M35_V4	4	Wahls	24_weeks	4	27.8917	7	80	13.4	12.5717	4_S4_L001_R1_001.fastq	4_S4_L001_R2_001.fastq	4_S4_L001
M120_V2	6	Wahls	Baseline	2	22.1959	5.44444	57	60.557	36.537	6_S6_L001_R1_001.fastq	6_S6_L001_R2_001.fastq	6_S6_L001
M120_V3	7	Wahls	12_weeks	3	21.8333	5	38	77.763	66.8837	7_S7_L001_R1_001.fastq	7_S7_L001_R2_001.fastq	7_S7_L001
M120_V4	8	Wahls	24_weeks	4	21.0716	5.55556	35	50.503	49.8167	8_S8_L001_R1_001.fastq	8_S8_L001_R2_001.fastq	8_S8_L001
M136_V2	10	Swank	Baseline	2	22.9717	6.33333	45	83.913	53.8007	10_S10_L001_R1_001.fastq	10_S10_L001_R2_001.fastq	10_S10_L001
M136_V3	11	Swank	12_weeks	3	20.6552	2.77778	21	88.207	86.359	11_S11_L001_R1_001.fastq	11_S11_L001_R2_001.fastq	11_S11_L001
M136_V4	12	Swank	24_weeks	4	20.7196	2.77778	14	92.927	91.147	12_S12_L001_R1_001.fastq	12_S12_L001_R2_001.fastq	12_S12_L001
M265_V2	15	Wahls	Baseline	2	33.2531	5.22222	43	75.823	55.7107	15_S15_L001_R1_001.fastq	15_S15_L001_R2_001.fastq	15_S15_L001
M265_V3	16	Wahls	12_weeks	3	27.7466	2.66667	5	92.277	83.895	16_S16_L001_R1_001.fastq	16_S16_L001_R2_001.fastq	16_S16_L001
M265_V4	17	Wahls	24_weeks	4	24.9934	2.44444	7	90.783	85.979	17_S17_L001_R1_001.fastq	17_S17_L001_R2_001.fastq	17_S17_L001
M276_V2	19	Swank	Baseline	2	26.6533	3.44444	28	81.29	77.9207	19_S19_L001_R1_001.fastq	19_S19_L001_R2_001.fastq	19_S19_L001
M276_V3	20	Swank	12_weeks	3	25.6116	2.88889	15	68.637	73.0993	20_S20_L001_R1_001.fastq	20_S20_L001_R2_001.fastq	20_S20_L001
M276_V4	21	Swank	24_weeks	4	26.1145	4.44444	27	86.767	74.899	21_S21_L001_R1_001.fastq	21_S21_L001_R2_001.fastq	21_S21_L001
M296_V2	23	Swank	Baseline	2	23.2329	7	73	53.993	15.5337	23_S23_L001_R1_001.fastq	23_S23_L001_R2_001.fastq	23_S23_L001
M296_V4	24	Swank	24_weeks	4	21.5207	6.77778	50	62.567	32.8683	24_S24_L001_R1_001.fastq	24_S24_L001_R2_001.fastq	24_S24_L001
M296_V3	25	Swank	12_weeks	3	22.1701	7	62	57.283	22.13	25_S25_L001_R1_001.fastq	25_S25_L001_R2_001.fastq	25_S25_L001
M303_V2	27	Wahls	Baseline	2	20.813	4	30	79.543	76.8907	27_S27_L001_R1_001.fastq	27_S27_L001_R2_001.fastq	27_S27_L001
M303_V3	28	Wahls	12_weeks	3	19.9865	1.55556	1	97.44	95.579	28_S28_L001_R1_001.fastq	28_S28_L001_R2_001.fastq	28_S28_L001
M403_V2	30	Wahls	Baseline	2	49.7744	6.22222	58	27.56	21.9207	30_S30_L001_R1_001.fastq	30_S30_L001_R2_001.fastq	30_S30_L001
M403_V3	31	Wahls	12_weeks	3	42.2823	4.44444	0	93.217	91.598	31_S31_L001_R1_001.fastq	31_S31_L001_R2_001.fastq	31_S31_L001
M403_V4	32	Wahls	24_weeks	4	40.3907	2.11111	0	97.94	95.909	32_S32_L001_R1_001.fastq	32_S32_L001_R2_001.fastq	32_S32_L001
M412_V3	34	Swank	12_weeks	3	25.0901	3	15	92.52	84.226	34_S34_L001_R1_001.fastq	34_S34_L001_R2_001.fastq	34_S34_L001
M412_V4	35	Swank	24_weeks	4	24.5913	2	14	91.427	86.036	35_S35_L001_R1_001.fastq	35_S35_L001_R2_001.fastq	35_S35_L001
M416_V2	37	Swank	Baseline	2	28.8012	5.77778	20	85.477	65.211	37_S37_L001_R1_001.fastq	37_S37_L001_R2_001.fastq	37_S37_L001
M421_V2	38	Swank	Baseline	2	19.4385	6.33333	70.4286	35.493	33.3647	38_S38_L001_R1_001.fastq	38_S38_L001_R2_001.fastq	38_S38_L001
M430_V2	40	Swank	Baseline	2	24.8119	6.77778	50	78.377	54.0747	40_S40_L001_R1_001.fastq	40_S40_L001_R2_001.fastq	40_S40_L001
M462_V2	42	Swank	Baseline	2	41.5265	6	56	55.273	40.4467	42_S42_L001_R1_001.fastq	42_S42_L001_R2_001.fastq	42_S42_L001
M462_V3	43	Swank	12_weeks	3	41.5959	5	33	76.517	73.3177	43_S43_L001_R1_001.fastq	43_S43_L001_R2_001.fastq	43_S43_L001
M462_V4	44	Swank	24_weeks	4	43.3984	5	46	79.363	53.7303	44_S44_L001_R1_001.fastq	44_S44_L001_R2_001.fastq	44_S44_L001
M468_V2	46	Swank	Baseline	2	40.2787	7	58	45.923	38.5213	46_S46_L001_R1_001.fastq	46_S46_L001_R2_001.fastq	46_S46_L001
M524_V3	48	Wahls	12_weeks	3	28.6117	3.33333	13	81.543	83.6933	48_S48_L001_R1_001.fastq	48_S48_L001_R2_001.fastq	48_S48_L001
M524_V4	49	Wahls	24_weeks	4	29.3025	2.77778	10	77.847	81.0137	49_S49_L001_R1_001.fastq	49_S49_L001_R2_001.fastq	49_S49_L001
M544_V3	52	Wahls	12_weeks	3	29.6869	5	17	86.087	81.435	52_S52_L001_R1_001.fastq	52_S52_L001_R2_001.fastq	52_S52_L001
M544_V4	53	Wahls	24_weeks	4	29.5786	5	17	90.15	66.5943	53_S53_L001_R1_001.fastq	53_S53_L001_R2_001.fastq	53_S53_L001
M550_V2	55	Swank	Baseline	2	30.9156	5.33333	42	58.117	41.134	55_S55_L001_R1_001.fastq	55_S55_L001_R2_001.fastq	55_S55_L001
M550_V3	56	Swank	12_weeks	3	29.0183	5.33333	45	76.443	40.2503	56_S56_L001_R1_001.fastq	56_S56_L001_R2_001.fastq	56_S56_L001
M733_V2	63	Wahls	Baseline	2	30.8963	4.33333	44	76.007	62.8	63_S63_L001_R1_001.fastq	63_S63_L001_R2_001.fastq	63_S63_L001
M733_V3	64	Wahls	12_weeks	3	26.8538	5.88889	46	77.257	53.527	64_S64_L001_R1_001.fastq	64_S64_L001_R2_001.fastq	64_S64_L001
M733_V4	65	Wahls	24_weeks	4	24.5077	4.88889	37	83.517	61.819	65_S65_L001_R1_001.fastq	65_S65_L001_R2_001.fastq	65_S65_L001
M779_V2	67	Wahls	Baseline	2	34.2796	5.33333	40	60.087	72.919	67_S67_L001_R1_001.fastq	67_S67_L001_R2_001.fastq	67_S67_L001
M821_V2	70	Wahls	Baseline	2	24.2916	5.22222	42	79.713	51.9747	70_S70_L001_R1_001.fastq	70_S70_L001_R2_001.fastq	70_S70_L001
M821_V3	71	Wahls	12_weeks	3	22.7479	4.22222	21	86.837	74.188	71_S71_L001_R1_001.fastq	71_S71_L001_R2_001.fastq	71_S71_L001
M821_V4	72	Wahls	24_weeks	4	21.8949	2.44444	20	82.973	73.085	72_S72_L001_R1_001.fastq	72_S72_L001_R2_001.fastq	72_S72_L001
M886_V2	74	Swank	Baseline	2	22.0628	6.33333	54	58.507	38.704	74_S74_L001_R1_001.fastq	74_S74_L001_R2_001.fastq	74_S74_L001
M886_V3	75	Swank	12_weeks	3	20.9415	4.66667	31	72.533	65.003	75_S75_L001_R1_001.fastq	75_S75_L001_R2_001.fastq	75_S75_L001
M886_V4	76	Swank	24_weeks	4	20.8202	3.66667	37	89.787	62.581	76_S76_L001_R1_001.fastq	76_S76_L001_R2_001.fastq	76_S76_L001
M889_V2	78	Swank	Baseline	2	21.4906	7	78	14.983	16.1337	78_S78_L001_R1_001.fastq	78_S78_L001_R2_001.fastq	78_S78_L001
M917_V2	80	Swank	Baseline	2	23.8023	5.88889	54	77.047	56.567	80_S80_L001_R1_001.fastq	80_S80_L001_R2_001.fastq	80_S80_L001
M917_V3	81	Swank	12_weeks	3	22.1097	5.66667	35	85.357	76.9643	81_S81_L001_R1_001.fastq	81_S81_L001_R2_001.fastq	81_S81_L001
M917_V4	82	Swank	24_weeks	4	21.475	2.77778	19	93.37	92.1473	82_S82_L001_R1_001.fastq	82_S82_L001_R2_001.fastq	82_S82_L001
M925_V2	84	Wahls	Baseline	2	30.4584	5.44444	38	63.733	43.613	84_S84_L001_R1_001.fastq	84_S84_L001_R2_001.fastq	84_S84_L001
M925_V3	85	Wahls	12_weeks	3	25.4893	4.33333	44	82.033	55.8857	85_S85_L001_R1_001.fastq	85_S85_L001_R2_001.fastq	85_S85_L001
M1007_V2	91	Swank	Baseline	2	20.5714	6.22222	50	67.963	33.4003	91_S91_L001_R1_001.fastq	91_S91_L001_R2_001.fastq	91_S91_L001
M1007_V3	92	Swank	12_weeks	3	19.5592	6.22222	39	64.11	38.2007	92_S92_L001_R1_001.fastq	92_S92_L001_R2_001.fastq	92_S92_L001
M1007_V4	93	Swank	24_weeks	4	19.2	6.33333	45	75.01	43.4207	93_S93_L001_R1_001.fastq	93_S93_L001_R2_001.fastq	93_S93_L001
M1016_V3	98	Wahls	12_weeks	3	27.1974	3.77778	40	48.673	46.026	98_S98_L001_R1_001.fastq	98_S98_L001_R2_001.fastq	98_S98_L001
M1016_V4	99	Wahls	24_weeks	4	26.0199	3.11111	38	60.633	67.151	99_S99_L001_R1_001.fastq	99_S99_L001_R2_001.fastq	99_S99_L001
M1108_V2	102	Swank	Baseline	2	30.8626	5.88889	27	92.997	49.9133	102_S102_L001_R1_001.fastq	102_S102_L001_R2_001.fastq	102_S102_L001
M1132_V2	104	Wahls	Baseline	2	35.1697	5.11111	32	78.757	78.1943	104_S104_L001_R1_001.fastq	104_S104_L001_R2_001.fastq	104_S104_L001
M1174_V2	106	Swank	Baseline	2	30.5995	3.88889	33	83.667	59.6577	106_S106_L001_R1_001.fastq	106_S106_L001_R2_001.fastq	106_S106_L001
M1174_V3	107	Swank	12_weeks	3	27.8862	3.22222	22	88.427	64.5867	107_S107_L001_R1_001.fastq	107_S107_L001_R2_001.fastq	107_S107_L001
M1177_V2	109	Wahls	Baseline	2	29.9168	3.66667	31	80.937	79.4857	109_S109_L001_R1_001.fastq	109_S109_L001_R2_001.fastq	109_S109_L001
M1177_V3	110	Wahls	12_weeks	3	26.1461	3.55556	11	91.117	88.1366	110_S110_L001_R1_001.fastq	110_S110_L001_R2_001.fastq	110_S110_L001
M1177_V4	111	Wahls	24_weeks	4	23.9914	3.66667	7	82.247	91.649	111_S111_L001_R1_001.fastq	111_S111_L001_R2_001.fastq	111_S111_L001
M1179_V2	113	Wahls	Baseline	2	25.16	4.77778	54	84.377	52.591	113_S113_L001_R1_001.fastq	113_S113_L001_R2_001.fastq	113_S113_L001
M1198_V2	115	Swank	Baseline	2	26.326	3.33333	6	93.777	91.617	115_S115_L001_R1_001.fastq	115_S115_L001_R2_001.fastq	115_S115_L001
M1198_V4	117	Swank	24_weeks	4	26.7183	2.66667	5	96.49	86.874	117_S117_L001_R1_001.fastq	117_S117_L001_R2_001.fastq	117_S117_L001
M1221_V2	119	Wahls	Baseline	2	29.0164	5.55556	52	79.017	58.375	119_S119_L001_R1_001.fastq	119_S119_L001_R2_001.fastq	119_S119_L001
M1221_V3	120	Wahls	12_weeks	3	28.1236	5.44444	28	69.153	56.349	120_S120_L001_R1_001.fastq	120_S120_L001_R2_001.fastq	120_S120_L001
M1221_V4	121	Wahls	24_weeks	4	26.9218	1.22222	30	77.19	74.352	121_S121_L001_R1_001.fastq	121_S121_L001_R2_001.fastq	121_S121_L001
M1234_V2	123	Swank	Baseline	2	20.546	5.33333	39	62.88	39.619	123_S123_L001_R1_001.fastq	123_S123_L001_R2_001.fastq	123_S123_L001
M1234_V3	124	Swank	12_weeks	3	19.9116	5	46	50.79	34.9375	124_S124_L001_R1_001.fastq	124_S124_L001_R2_001.fastq	124_S124_L001
M1234_V4	125	Swank	24_weeks	4	19.7354	5.33333	27	66.683	46.416	125_S125_L001_R1_001.fastq	125_S125_L001_R2_001.fastq	125_S125_L001
M1366_V2	127	Swank	Baseline	2	29.7281	6.44444	49	71.953	37.83	127_S127_L001_R1_001.fastq	127_S127_L001_R2_001.fastq	127_S127_L001
M1876_V2	129	Swank	Baseline	2	34.1863	5.33333	46	41.637	40.3003	129_S129_L001_R1_001.fastq	129_S129_L001_R2_001.fastq	129_S129_L001
M1455_V2	132	Swank	Baseline	2	35.4373	4.55556	16	71.153	72.7117	132_S132_L001_R1_001.fastq	132_S132_L001_R2_001.fastq	132_S132_L001
M1455_V3	133	Swank	12_weeks	3	NA	4	6	83.84	78.6527	133_S133_L001_R1_001.fastq	133_S133_L001_R2_001.fastq	133_S133_L001
M779_V3	137	Wahls	12_weeks	3	32.6227	5	38	75.407	79.0273	137_S137_L001_R1_001.fastq	137_S137_L001_R2_001.fastq	137_S137_L001
M711_V2	138	Wahls	Baseline	2	33.308	5	52	48.55	46.5123	138_S138_L001_R1_001.fastq	138_S138_L001_R2_001.fastq	138_S138_L001
M361_V3	142	Wahls	12_weeks	3	24.762	NA	NA	90.067	83.761	142_S142_L001_R1_001.fastq	142_S142_L001_R2_001.fastq	142_S142_L001
M303_V4	143	Wahls	24_weeks	4	20.6628	1.66667	0	97.44	97.304	143_S143_L001_R1_001.fastq	143_S143_L001_R2_001.fastq	143_S143_L001
M1392_V2	146	Wahls	Baseline	2	27.8213	5.11111	39	80.167	74.0007	146_S146_L001_R1_001.fastq	146_S146_L001_R2_001.fastq	146_S146_L001
M1132_V3	150	Wahls	12_weeks	3	32.4696	3.88889	26	89.063	81.5457	150_S1_L001_R1_001.fastq	150_S1_L001_R2_001.fastq	150_S1_L001
M1108_V3	151	Swank	12_weeks	3	30.4752	5	32	76.403	49.362	151_S2_L001_R1_001.fastq	151_S2_L001_R2_001.fastq	151_S2_L001
M820_V2	152	Swank	Baseline	2	30.1155	4.44444	32	89.957	66.7757	152_S3_L001_R1_001.fastq	152_S3_L001_R2_001.fastq	152_S3_L001
M1366_V3	155	Swank	12_weeks	3	28.3447	3.33333	23	92.277	76.092	155_S6_L001_R1_001.fastq	155_S6_L001_R2_001.fastq	155_S6_L001
M931_V2	158	Swank	Baseline	2	40.1533	4	25	60.05	71.9037	158_S9_L001_R1_001.fastq	158_S9_L001_R2_001.fastq	158_S9_L001
M1010_V2	159	Wahls	Baseline	2	23.4492	4.44444	39	71.203	73.1787	159_S10_L001_R1_001.fastq	159_S10_L001_R2_001.fastq	159_S10_L001
M1999_V2	160	Wahls	Baseline	2	23.418	5.77778	34	60.823	76.9497	160_S11_L001_R1_001.fastq	160_S11_L001_R2_001.fastq	160_S11_L001
M711_V3	161	Wahls	12_weeks	3	31.176	3.33333	31	65.783	71.6303	161_S12_L001_R1_001.fastq	161_S12_L001_R2_001.fastq	161_S12_L001
M779_V4	162	Wahls	24_weeks	4	32.2545	4.11111	33	81.737	79.2273	162_S13_L001_R1_001.fastq	162_S13_L001_R2_001.fastq	162_S13_L001
M421_V4	165	Swank	24_weeks	4	19.888	3.44444	53	64.697	61.7927	165_S16_L001_R1_001.fastq	165_S16_L001_R2_001.fastq	165_S16_L001
M1023_V2	167	Wahls	Baseline	2	20.5973	5.66667	45	52.95	35.944	167_S18_L001_R1_001.fastq	167_S18_L001_R2_001.fastq	167_S18_L001
M1367_V3	168	Wahls	12_weeks	3	23.9453	6.44444	42	83.053	46.5653	168_S19_L001_R1_001.fastq	168_S19_L001_R2_001.fastq	168_S19_L001
M1132_V4	170	Wahls	24_weeks	4	31.6152	4.22222	39	87.407	89.226	170_S21_L001_R1_001.fastq	170_S21_L001_R2_001.fastq	170_S21_L001
M2036_V2	172	Swank	Baseline	2	34.6277	6	62	65.657	34.436	172_S23_L001_R1_001.fastq	172_S23_L001_R2_001.fastq	172_S23_L001
M2053_V2	173	Wahls	Baseline	2	31.0421	5.22222	57	49.59	30.3467	173_S24_L001_R1_001.fastq	173_S24_L001_R2_001.fastq	173_S24_L001
M1876_V3	174	Swank	12_weeks	3	34.3303	5.66667	42	56.43	45.876	174_S25_L001_R1_001.fastq	174_S25_L001_R2_001.fastq	174_S25_L001
M1108_V4	175	Swank	24_weeks	4	30.5721	7	35	73.053	53.0687	175_S26_L001_R1_001.fastq	175_S26_L001_R2_001.fastq	175_S26_L001
M2025_V2	176	Wahls	Baseline	2	22.9748	6.11111	48	67.117	49.6217	176_S27_L001_R1_001.fastq	176_S27_L001_R2_001.fastq	176_S27_L001
M1204_V2	179	Swank	Baseline	2	23.5351	5.44444	26	84.537	85.2857	179_S30_L001_R1_001.fastq	179_S30_L001_R2_001.fastq	179_S30_L001
M1392_V3	180	Wahls	12_weeks	3	26.5492	4.44444	44	95.09	76.2183	180_S31_L001_R1_001.fastq	180_S31_L001_R2_001.fastq	180_S31_L001
M2066_V2	182	Wahls	Baseline	2	27.2705	6.55556	51	31.45	41.2043	182_S33_L001_R1_001.fastq	182_S33_L001_R2_001.fastq	182_S33_L001
M2186_V2	184	Swank	Baseline	2	37.1665	4.77778	28	79.09	72.0367	184_S35_L001_R1_001.fastq	184_S35_L001_R2_001.fastq	184_S35_L001
M820_V3	185	Swank	12_weeks	3	28.6637	2.66667	25	85.407	73.8467	185_S36_L001_R1_001.fastq	185_S36_L001_R2_001.fastq	185_S36_L001
M931_V3	186	Swank	12_weeks	3	38.0454	3.11111	20	62.217	81.968	186_S37_L001_R1_001.fastq	186_S37_L001_R2_001.fastq	186_S37_L001
M711_V4	188	Wahls	24_weeks	4	30.1275	2.44444	3	90.073	94.398	188_S39_L001_R1_001.fastq	188_S39_L001_R2_001.fastq	188_S39_L001
M1999_V3	189	Wahls	12_weeks	3	21.6256	4.33333	28	59.323	75.0397	189_S40_L001_R1_001.fastq	189_S40_L001_R2_001.fastq	189_S40_L001
M2156_V2	191	Swank	Baseline	2	27.9447	4.11111	22	76.557	65.809	191_S42_L001_R1_001.fastq	191_S42_L001_R2_001.fastq	191_S42_L001
M1367_V4	193	Wahls	24_weeks	4	23.5938	6.44444	33	88.923	72.559	193_S44_L001_R1_001.fastq	193_S44_L001_R2_001.fastq	193_S44_L001
M2086_V2	194	Swank	Baseline	2	20.2239	4.44444	45	80.287	60.9683	194_S45_L001_R1_001.fastq	194_S45_L001_R2_001.fastq	194_S45_L001
M2036_V3	196	Swank	12_weeks	3	35.8632	6.44444	59	36.123	31.4527	196_S47_L001_R1_001.fastq	196_S47_L001_R2_001.fastq	196_S47_L001
M2025_V3	197	Wahls	12_weeks	3	21.3433	6	33	85.607	82.5233	197_S48_L001_R1_001.fastq	197_S48_L001_R2_001.fastq	197_S48_L001
M820_V4	198	Swank	24_weeks	4	27.8448	2.66667	3	89.257	83.904	198_S49_L001_R1_001.fastq	198_S49_L001_R2_001.fastq	198_S49_L001
M2053_V3	199	Wahls	12_weeks	3	30.457	4.33333	48	NA	NA	199_S50_L001_R1_001.fastq	199_S50_L001_R2_001.fastq	199_S50_L001
M1392_V4	200	Wahls	24_weeks	4	27.8865	4.55556	37	78.483	74.339	200_S51_L001_R1_001.fastq	200_S51_L001_R2_001.fastq	200_S51_L001
M1876_V4	201	Swank	24_weeks	4	34.0784	6.22222	40	42.703	48.8543	201_S52_L001_R1_001.fastq	201_S52_L001_R2_001.fastq	201_S52_L001
M2004_V3	202	Swank	12_weeks	3	25.1753	4.33333	16	87.123	78.1303	202_S53_L001_R1_001.fastq	202_S53_L001_R2_001.fastq	202_S53_L001
M2122_V2	203	Swank	Baseline	2	28.1171	3.88889	48	67.733	67.1733	203_S54_L001_R1_001.fastq	203_S54_L001_R2_001.fastq	203_S54_L001
M2215_V2	204	Wahls	Baseline	2	25.8071	4.77778	27	81.627	64.68	204_S55_L001_R1_001.fastq	204_S55_L001_R2_001.fastq	204_S55_L001
M2218_V2	205	Swank	Baseline	2	31.9887	4.88889	35	72.377	70.36	205_S56_L001_R1_001.fastq	205_S56_L001_R2_001.fastq	205_S56_L001
M1204_V3	206	Swank	12_weeks	3	21.3485	4.88889	27	88.797	88.0367	206_S57_L001_R1_001.fastq	206_S57_L001_R2_001.fastq	206_S57_L001
M2189_V2	209	Wahls	Baseline	2	33.1095	5.33333	48	33.82	35.7873	209_S60_L001_R1_001.fastq	209_S60_L001_R2_001.fastq	209_S60_L001
M2253_V2	210	Swank	Baseline	2	30.0838	5.66667	36	51.813	55.136	210_S61_L001_R1_001.fastq	210_S61_L001_R2_001.fastq	210_S61_L001
M2066_V3	212	Wahls	12_weeks	3	27.3066	5.11111	59	32.503	41.1373	212_S63_L001_R1_001.fastq	212_S63_L001_R2_001.fastq	212_S63_L001
M2285_V2	214	Swank	Baseline	2	27.2146	6.44444	35	68.423	36.23	214_S65_L001_R1_001.fastq	214_S65_L001_R2_001.fastq	214_S65_L001
M2156_V3	216	Swank	12_weeks	3	25.8999	2.44444	24	86.813	79.5313	216_S67_L001_R1_001.fastq	216_S67_L001_R2_001.fastq	216_S67_L001
M1999_V4	217	Wahls	24_weeks	4	21.8983	4.55556	44	59.207	69.7673	217_S68_L001_R1_001.fastq	217_S68_L001_R2_001.fastq	217_S68_L001
M2004_V4	219	Swank	24_weeks	4	24.2835	4.77778	14	87.273	74.034	219_S70_L001_R1_001.fastq	219_S70_L001_R2_001.fastq	219_S70_L001
M2053_V4	220	Wahls	24_weeks	4	30.3954	4.55556	44.2222	60.96	44.47	220_S71_L001_R1_001.fastq	220_S71_L001_R2_001.fastq	220_S71_L001
M1954_V2	224	Swank	Baseline	2	25.4003	7	39	33.623	33.1033	224_S75_L001_R1_001.fastq	224_S75_L001_R2_001.fastq	224_S75_L001
M2036_V4	226	Swank	24_weeks	4	35.5887	5.22222	54	52.493	45.544	226_S77_L001_R1_001.fastq	226_S77_L001_R2_001.fastq	226_S77_L001
M2025_V4	229	Wahls	24_weeks	4	22.0425	5	28	86.1	73.4307	229_S80_L001_R1_001.fastq	229_S80_L001_R2_001.fastq	229_S80_L001
M1204_V4	230	Swank	24_weeks	4	20.951	4.22222	26	90.517	86.0867	230_S81_L001_R1_001.fastq	230_S81_L001_R2_001.fastq	230_S81_L001
M2215_V3	232	Wahls	12_weeks	3	24.4603	3	21	88.997	75.57	232_S83_L001_R1_001.fastq	232_S83_L001_R2_001.fastq	232_S83_L001
M2254_V2	236	Wahls	Baseline	2	24.9448	4.88889	38	84.977	75.6667	236_S87_L001_R1_001.fastq	236_S87_L001_R2_001.fastq	236_S87_L001
M2218_V3	239	Swank	12_weeks	3	31.3171	3.22222	32	78.027	73.024	239_S90_L001_R1_001.fastq	239_S90_L001_R2_001.fastq	239_S90_L001
M2156_V4	240	Swank	24_weeks	4	24.8776	2.44444	27	81.883	78.0673	240_S91_L001_R1_001.fastq	240_S91_L001_R2_001.fastq	240_S91_L001
M2066_V4	241	Wahls	24_weeks	4	27.8837	5.77778	43	41.623	48.6593	241_S92_L001_R1_001.fastq	241_S92_L001_R2_001.fastq	241_S92_L001
M2390_V2	242	Wahls	Baseline	2	24.4816	6	41	75.82	58.9653	242_S93_L001_R1_001.fastq	242_S93_L001_R2_001.fastq	242_S93_L001
M2278_V3	244	Wahls	12_weeks	3	24.22	6.22222	23.6667	90.767	75.35	244_S95_L001_R1_001.fastq	244_S95_L001_R2_001.fastq	244_S95_L001
M2358_V2	246	Swank	Baseline	2	26.4672	5.66667	60	46.953	42.3023	246_S97_L001_R1_001.fastq	246_S97_L001_R2_001.fastq	246_S97_L001
M2403_V2	247	Wahls	Baseline	2	44.6336	6.77778	41	80.333	37.0687	247_S98_L001_R1_001.fastq	247_S98_L001_R2_001.fastq	247_S98_L001
M2086_V4	248	Swank	24_weeks	4	19.8478	3.77778	44	58.907	53.1633	248_S99_L001_R1_001.fastq	248_S99_L001_R2_001.fastq	248_S99_L001
M931_V4	250	Swank	24_weeks	4	41.4453	3.22222	38	40.833	63.3673	250_S101_L001_R1_001.fastq	250_S101_L001_R2_001.fastq	250_S101_L001
M2123_V2	251	Swank	Baseline	2	24.5605	5.88889	47	52.323	65.782	251_S102_L001_R1_001.fastq	251_S102_L001_R2_001.fastq	251_S102_L001
M2285_V3	252	Swank	12_weeks	3	24.9532	6.22222	39	58.723	34.384	252_S103_L001_R1_001.fastq	252_S103_L001_R2_001.fastq	252_S103_L001
M2122_V3	253	Swank	12_weeks	3	29.0194	3.77778	27	81.417	52.8827	253_S104_L001_R1_001.fastq	253_S104_L001_R2_001.fastq	253_S104_L001
M2218_V4	254	Swank	24_weeks	4	31.3525	4.44444	39	69.633	72.424	254_S105_L001_R1_001.fastq	254_S105_L001_R2_001.fastq	254_S105_L001
M2435_V2	255	Wahls	Baseline	2	31.3522	6.33333	57	62.44	25.5873	255_S106_L001_R1_001.fastq	255_S106_L001_R2_001.fastq	255_S106_L001
M2225_V2	256	Swank	Baseline	2	22.2194	6.22222	60	57.343	46.7433	256_S107_L001_R1_001.fastq	256_S107_L001_R2_001.fastq	256_S107_L001
M2215_V4	257	Wahls	24_weeks	4	23.2591	2.88889	22	90.23	84.9667	257_S108_L001_R1_001.fastq	257_S108_L001_R2_001.fastq	257_S108_L001
M2394_V2	258	Wahls	Baseline	2	63.1398	6.88889	53	29.773	25.4787	258_S109_L001_R1_001.fastq	258_S109_L001_R2_001.fastq	258_S109_L001
M2186_V3	259	Swank	12_weeks	3	37.5799	3.11111	23	90.57	84.25	259_S110_L001_R1_001.fastq	259_S110_L001_R2_001.fastq	259_S110_L001
M2253_V4	261	Swank	24_weeks	4	28.9696	4.88889	25	78.063	66.888	261_S112_L001_R1_001.fastq	261_S112_L001_R2_001.fastq	261_S112_L001
M2278_V4	262	Wahls	24_weeks	4	22.7779	4.88889	20	97.797	79.41	262_S113_L001_R1_001.fastq	262_S113_L001_R2_001.fastq	262_S113_L001
M2403_V3	264	Wahls	12_weeks	3	44.8549	1.22222	21	88.173	62.8133	264_S115_L001_R1_001.fastq	264_S115_L001_R2_001.fastq	264_S115_L001
M2390_V3	266	Wahls	12_weeks	3	24.4138	2.55556	12	90.78	86.7507	266_S117_L001_R1_001.fastq	266_S117_L001_R2_001.fastq	266_S117_L001
M2123_V3	267	Swank	12_weeks	3	23.815	3.77778	26	85.947	69.3647	267_S118_L001_R1_001.fastq	267_S118_L001_R2_001.fastq	267_S118_L001
M2444_V3	268	Swank	12_weeks	3	34.891	5.55556	25	44.08	27.4573	268_S119_L001_R1_001.fastq	268_S119_L001_R2_001.fastq	268_S119_L001
M2444_V4	270	Swank	24_weeks	4	34.5309	6.11111	NA	29.597	21.7147	270_S121_L001_R1_001.fastq	270_S121_L001_R2_001.fastq	270_S121_L001
M2225_V3	271	Swank	12_weeks	3	22.2904	5.11111	50	21.873	37.17	271_S122_L001_R1_001.fastq	271_S122_L001_R2_001.fastq	271_S122_L001
M2435_V3	272	Wahls	12_weeks	3	28.0632	7	40	63.633	45.5333	272_S123_L001_R1_001.fastq	272_S123_L001_R2_001.fastq	272_S123_L001
M2403_V4	273	Wahls	24_weeks	4	44.6705	2.11111	23	91.577	60.7933	273_S124_L001_R1_001.fastq	273_S124_L001_R2_001.fastq	273_S124_L001
M2123_V4	274	Swank	24_weeks	4	24.1289	2.11111	13	90.347	89.2547	274_S125_L001_R1_001.fastq	274_S125_L001_R2_001.fastq	274_S125_L001
M2394_V4	277	Wahls	24_weeks	4	NA	6.66667	37	40.817	36.5	277_S128_L001_R1_001.fastq	277_S128_L001_R2_001.fastq	277_S128_L001
M2225_V4	278	Swank	24_weeks	4	NA	3.33333	28	67.187	62.9433	278_S129_L001_R1_001.fastq	278_S129_L001_R2_001.fastq	278_S129_L001
M2285_V4	280	Swank	24_weeks	4	24.4463	6.77778	49	51.913	32.2513	280_S131_L001_R1_001.fastq	280_S131_L001_R2_001.fastq	280_S131_L001
M1198_V3	281	Swank	12_weeks	3	27.0714	2.88889	0	95.33	82.6263	281_S132_L001_R1_001.fastq	281_S132_L001_R2_001.fastq	281_S132_L001
M544_V2	283	Wahls	Baseline	2	30.1564	4.33333	13	92.49	82.469	283_S134_L001_R1_001.fastq	283_S134_L001_R2_001.fastq	283_S134_L001
M550_V4	284	Swank	24_weeks	4	28.237	5.11111	46	57.303	41.4873	284_S135_L001_R1_001.fastq	284_S135_L001_R2_001.fastq	284_S135_L001
M666_V2	286	Wahls	Baseline	2	31.3488	3.88889	34	55.753	59.299	286_S137_L001_R1_001.fastq	286_S137_L001_R2_001.fastq	286_S137_L001
M925_V4	288	Wahls	24_weeks	4	23.0583	2.44444	10	97.1	82.59	288_S139_L001_R1_001.fastq	288_S139_L001_R2_001.fastq	288_S139_L001
M928_V2	290	Swank	Baseline	2	23.9865	3.66667	31	83.667	80.023	290_S141_L001_R1_001.fastq	290_S141_L001_R2_001.fastq	290_S141_L001
M928_V4	291	Swank	24_weeks	4	24.3587	5	21	94.65	89.7223	291_S142_L001_R1_001.fastq	291_S142_L001_R2_001.fastq	291_S142_L001
M1016_V2	292	Wahls	Baseline	2	31.4478	4.88889	43	49.613	50.6867	292_S143_L001_R1_001.fastq	292_S143_L001_R2_001.fastq	292_S143_L001
M2004_V2	294	Swank	Baseline	2	25.0724	4.66667	45	83.373	63.9947	294_S145_L001_R1_001.fastq	294_S145_L001_R2_001.fastq	294_S145_L001
M320_V4	296	Wahls	24_weeks	4	28.5483	3.66667	26	80.043	76.22	296_S147_L001_R1_001.fastq	296_S147_L001_R2_001.fastq	296_S147_L001
